# Supplementary material for: SNAREs define targeting specificity of trafficking vesicles by combinatorial interaction with tethering factors
Source: Nat Commun. 2019 Apr 8;10:1608. doi: 10.1038/s41467-019-09617-9 (PMC6453939; doi:10.1038/s41467-019-09617-9)
Supplement: Supplementary file 4 — Source Data [file 41467_2019_9617_MOESM4_ESM.xlsx]

## Sheet: Figure.1
Figure 1c
	Purified Alexa488-Tfn EE/RE											Purified Alexa488-Tfn EE/RE 4°C
		1	2	3	4	5	6	7	8	Ave			1	2	3	4	5	6	Ave
	APPL1	6.2499	6.0606	2.8572	3.1578					4.58138		APPL1	3.2258	3.9999	4.1916	5.35714			4.19361
	EEA1	11.7648	7.5758	9.2307	8.69567	8.75				9.20339		EEA1	3.89615	2.98504	6.579	7.4075	6.5934	1.6667	5.49222
	Transferin	12.6765	15.7895	26.5625	12.9771	8.3333	12.6063	9.8901	13.497	14.0415		Transferin	0	0.72993	2.68458	1.0309			1.11135
	M6P	3.7038	12.2448	6.77968	7.0425	4.6729	7.0425	6.667		6.87903		M6P	7.2848	1.93546	0.66225	2.30773			3.04756
	LBPA	4.5455	2.439	1.6393	0	1.5873				2.04222		LBPA	0.98039	0.56497	0				0.51512
	LAMP1	5.7142	0	6.8966	1.78572					3.59913		LAMP1	1.43541	2.46301	3.75				2.54947
	GM130	0	0	0	0	0				0		GM130	0	0.48544	1.85184				0.779093
	Golgin97	1.1494	0	0	2.2222	1.08696				0.891712		Golgin97	2.53802	2.63158	0.54054				1.90338
	PDI	1.6393	0	1.4925	0					0.78295		PDI	1.68068	0	1.5306				1.07043
Figure 1d
	Purified GFP-Rab7 LE												Purified GFP-Rab7 LE 4°C
		1	2	3	4	5	6	7	8	9	Ave			1	2	3	4	Ave
	APPL1	3.2258	0	2.0408							1.75553		APPL1	0	2.9851	0		0.995033
	EEA1	3.6364	1.5873	0	1.7857						1.75235		EEA1	0	1.5625	0	2.0834	0.911475
	Transferin	0	3.6364	2.381	1.0417						1.76478		Transferin	1.8519	0	0.92593		0.925943
	M6P	3.7037	3.8462	2.6316	4.0541						3.5589		M6P	2.6316	1.8868	5.1724	3.125	3.20395
	LBPA	3.4091	0	0	2.1277	3.7974					1.86684		LBPA	0	0	2.381	2.1978	1.1447
	LAMP1	11.628	12	13.7255	13.2354	16.4557	20.6896	7.4075	17.1428	13.8461	14.0145		LAMP1	5.6819	5.1724	7.2465	5.7693	5.96753
	GM130	0	1.8519	1.6949							1.18227		GM130	0	1.0989	1.1765	0	0.56885
	Golgin97	0	0	0							0		Golgin97	4.4444	2.98507	0		2.47649
	PDI	3.0303	5	3.8462							3.95883		PDI	5.3571	3.7037	3.0303		4.03037
Figure 1e
	Liposome (for normalization)												4-EE-SNARE PL												4-LE-SNARE PL
		1	2	3	4	5	6	7	8	9	Ave			1	2	3	4	5	6	7	8	9	Ave			1	2	3	4	5	6	7	8	9	Ave
	APPL1	4.46926	4.16663	3.5714	4.0541	2.65951	1.34228	0.4386	2.54233		2.90551		APPL1	8.41485	3.9627	7.59499	4.08168						6.65751		APPL1	2.0833	0.96154	1.9608	4.5456						2.38781
	EEA1	5.62399	2.91257	2.7778	0.95238	3.39801	4.87801	2.83683			3.33994		EEA1	6.1611	7.777	6.7485	6.20568	8.1966	3.64965	4			6.1055		EEA1	3.58203	6.2501	6.9445	3.8465	2.66669	3.6144	5.1546	1.4706		4.19118
	Transferin	3.33336	2.79326	4.12839	2.2728	4.0816	4.6875	2.08571	0.88496	4.11177	3.15326		Transferin	10.8109	6.4516	5.18521	10.9489	4.918	5.6521	5.0179	4.158	6.04835	6.57678		Transferin	3.80952	3.52115	0.8333	1.8018	8.2353	5.7971	5.7143			4.24464
	M6P	2.6316	0.91743	2.6666	0	1.1236	2.39234				1.46785		M6P	3.1496	3.2258	3.4091	2.91262	3.95256					3.17428		M6P	2.7027	0.97087	2.4691							2.04756
	LBPA	1.5873	0	1.7241	0.71685						1.00706		LBPA	1.74291	1.30435	1.25							1.43242		LBPA	1.6908	2.6316	4	4.1667	2.3392	3.94739	2.5			2.96566
	LAMP1	0	2.7398	3.3334	1.68068	2.3622					2.02322		LAMP1	2.9556	1.9231	2.0833	2.4692	2.47935					2.38211		LAMP1	6.6667	4.88714	7.4075	3.2258	5.9525	3.1496	5.5	4.16676		5.1195
	Golgin97	2.06188	2.81696	1.27796	2.5	3.03955	0.52083				2.0362		Golgin97	0.7874	0.49751	0.63291	0.80645	1.6949					0.883834		Golgin97	4.2857	2.7027	0							2.32947

## Sheet: Figure.2
Figure 2a
	3-EE-SNARE PL										4-EE-SNARE PL
		1	2	3	4	5	6		Ave			1	2	3	4	5	6	7	8	9	Ave
	APPL1	4.91805	6.66674	9.3024					8		APPL1	8.41485	3.9627	7.59499	4.08168						6.65751
	EEA1	4.6512	8.21923	4.02302	7.87876				6.2		EEA1	6.1611	7.777	6.7485	6.20568	8.1966	3.64965	4			6.1055
	Transferin	13.4017	8.4208	4.34785	6.45166	8	8.0189	5.9619	7.8		Transferin	10.8109	6.4516	5.18521	10.9489	4.918	5.6521	5.0179	4.158	6.04835	6.57678
	M6P	4	3.26064	3.28949	4.68747				3.8		M6P	3.1496	3.2258	3.4091	2.91262	3.95256					3.17428
	LBPA	0	1.93548	1.0417					1		LBPA	1.74291	1.30435	1.25							1.43242
Figure 2b
	STX13/STX 6 PL											STX6/Vti1a PL									STX13+Vti1a
		1	2	3	4	5	6	7	8	Ave			1	2	3	4	5	6	Ave			1	2	3	4	5	6	Ave
	APPL1	4.1667	1.25	1.0638	0.5988	1.667	2.7027	6.19048	1.9608	2.45003		APPL1	4.717	3.7736	3.6585	1.27388	4.4944		3.58348		APPL1	1.8182	0	3.0303	3.9999			2.2121
	EEA1	3.5088	7.143	3.5088	6.19047	6.5572	3.2967			5.03416		EEA1	1.4085	7.2728	0.70423	6.75	1.4388	1.7544	3.22146		EEA1	2.9412	1.3699	1.7094	4.22538			2.56147
	Transferin	5.99079	8.6092	7.80142	8.8606	4.16664	6.3492			6.96298		Transferin	8.0001	1.9802	3.4482	10.9592	1.72414	0.76336	4.4792		Transferin	5.6338	2.5641	3.3708	6.25			4.45467
	M6P	0.9901	4.8387	4.0542	3.4091	5.1283				3.68408		M6P	5.22389	2.05751	3.3519	4.97241			3.90143		M6P	3.077	0	4.3478	3.8462	3.7073	3.3708	3.05818
	LBPA	3.5714	0	2.381	0					1.4881		LBPA	1.2346	0	0	1.8182			0.7632		LBPA	0	1.3333	3.5714				1.6349
	LAMP1	3.8432	0	1.7544	0	6.7796				2.47544		LAMP1	0.98039	1.2658	1.0989	3.3708			1.67897		LAMP1	0.86957	1.72414	4.1097				2.23447
Figure 2c
	STX13 PL							STX 6 PL									Vti1a PL							VAMP4 PL
		1	2	3	4	Ave			1	2	3	4	5	6	Ave			1	2	3	4	Ave			1	2	3	4	5	Ave
	APPL1	2.907	1.2987	0.9901		1.73193		APPL1	0	3.2787	0	1.2346	1.49254		1.20117		APPL1	0	4.5976	2.4		2.33253		APPL1	3.9216	1.1364	1.6949			2.25097
	EEA1	5.42169	5.76924	1.4286	0	3.15488		EEA1	5.6638	2.7398	5	4.9384	2.85714		4.23983		EEA1	3.4188	0	4.545	4.8077	3.19287		EEA1	1.3158	1.1494	6.84935			3.10485
	Transferin	1.5625	3.4483	6.0301		3.6803		Transferin	1.0638	3.1251	4.09835	5.0001	4.706	0	2.99889		Transferin	4.87806	7.5472	2.6667	4.03589	4.78196		Transferin	2.23215	6.1539	5.0001	4.3479	3.1251	4.17183
	M6P	1.626	1.6129	2.97025		2.06972		M6P	3.5398	4.1667	4.6512				4.11923		M6P	1.2821	0.91743	2.459		1.55284		M6P	1.78572	2.7778	1.6667			2.07674
	LBPA	1.60428	1.0929	2.54776		1.74831		LBPA	0.80645	1.9574	0	2.3256			1.27236		LBPA	1.1628	2.1276	0.80645		1.36562		LBPA	0	0.64935	1.7241			0.79115
	LAMP1	2.4096	3.3708	2.91261		2.89767		LAMP1	2.4	5.4795	0.91324				2.93091		LAMP1	2.7778	3.3112	1.35136	1.8349	2.31881		LAMP1	1.2658	4.2858	1.78572			2.44577

## Sheet: Figure.4
Figure 4a
	STX 6 PL									dN-STX 6 PL
		1	2	3	4	5	6	Ave			1	2	3	4	Ave
	APPL1	0	3.2787	0	1.2346	1.49254		1.20117		APPL1	2.52703	1.63044	1.17647	1.63265	1.74165
	EEA1	5.6638	2.7398	5	4.9384	2.85714		4.23983		EEA1	3.91756	1.50376	2.18979	4.74859	3.08993
	Transferin	1.0638	3.1251	4.09835	5.0001	4.706	0	2.99889		Transferin	2.31881	2.05764	2.51043		2.29563
	M6P	3.5398	4.1667	4.6512				4.11923		M6P	1.7094	0.47847	2.40961	2.59361	1.79777
	LBPA	0.80645	1.9574	0	2.3256			1.27236		LBPA	1.17187	1.92308	1.26582		1.45359
	LAMP1	2.4	5.4795	0.91324				2.93091		LAMP1	3.9578	2.76499	1.1538		2.62553
	Golgin97	0	0.54645	2.56412						Golgin97	3.71822	3.67643	0.45249
Figure 4d
	STX 6 PL in VPS51 KD cells
		1	2	3	4	Ave
	APPL1	1.69134	3.0351	2.89328		2.53991
	EEA1	2.4213	2.32559	3.06901	3.82511	2.91025
	Transferin	2.44758	1.55039	2.74726		2.24841
	M6P	2.14725	2.18579	2.8497		2.39425
	LBPA	1.00335	0.81632	1.74672	1.6	1.2916
	LAMP1	2.57729	3.47835	3.29897		3.1182
	Golgin97	1.50215	1.5625	1.73014

## Sheet: Figure.7
Figure.7d
	STX13/STX6 PL in Vps13B KD cells
		1	2	3	4	5	6	Ave
	APPL1	2.90699	2.41547	3.78247	2.55757			2.91562
	EEA1	4.66526	6.7912	6.9289	5.03249			5.85446
	Transferin	3.69001	4.07829	3.7702	5.00003	3.72446	2.22714	3.74835
	M6P	5.11138	6.3092	8.96062	7.7573			7.03463
	LBPA	4.55966	4.01695	4.22221	5.8536	3.0395		4.33838
	LAMP1	3.75003	2.32558	3.94735				3.34099
	Golgin97	0.894455	2.24474	1.80181				1.647

## Sheet: uncropped images
	Uncropped scans of immunoblots
	The boxed regions are presented in the indicated figures.
